# Supplementary material for: Gastrointestinal Involvement in Dermatomyositis
Source: Diagnostics (Basel). 2022 May 11;12(5):1200. doi: 10.3390/diagnostics12051200 (PMC9139828; doi:10.3390/diagnostics12051200)
Supplement: Supplementary file 1 [file diagnostics-12-01200-s001.zip]

Archive with 1 entries (1 files):
- diagnostics-1647893-supplementary.pdf
